# Supplementary material for: COVID-19 Vaccine Hesitancy in Poland—Multifactorial Impact Trajectories
Source: Vaccines (Basel). 2021 Aug 7;9(8):876. doi: 10.3390/vaccines9080876 (PMC8402463; doi:10.3390/vaccines9080876)
Supplement: Supplementary file 1 [file vaccines-09-00876-s001.zip]

Archive with 1 entries (1 files):
- vaccines-1313027-supplementary.xlsx
