# Supplementary material for: COVID-19 Vaccine Hesitancy in Poland—Multifactorial Impact Trajectories
Source: Vaccines (Basel). 2021 Aug 7;9(8):876. doi: 10.3390/vaccines9080876 (PMC8402463; doi:10.3390/vaccines9080876)
Supplement: Supplementary file 1 [file vaccines-09-00876-s001.zip › vaccines-1313027-supplementary.xlsx]

## Sheet: TOC
TABLE OF CONTENTS
Tab	Questions
Tab 1	Total Sample
Tab 2	Sample
Tab 3	Total Sample vs. Unvaccinated
Tab 4	Age
Tab 5	Age vs SEX
Tab 6	Voivodship
Tab 7	M01Drec. Place of residence
Tab 8	Gender
Tab 9	M04rec. Level of education
Tab 10	M04Arec. Parents education
Tab 11	M1a. Number of people in the household
Tab 12	M01Arec. Marital status
Tab 13	SF01rec. Have you had difficulties paying bills in the last 12 months?
Tab 14	SF02rec. How long would you be able to pay for your basic expenses using only your own savings?
Tab 15	SF03rec. 'How much are you worried about your household finances next month?
Tab 16	SF04rec. Household debt (What part of the averAge- Unvaccinated monthly income does your household currently spend each month on debt repayment credits, loans?)
Tab 17	P01rec. Occupational status
Tab 18	Conspiracy Index (min.0 max. 6)
Tab 19	ZA4. How justified are the restrictions introduced by the government in response to the COVID-19 pandemic?
Tab 20	ZA5. To what extent do you accept the restrictions introduced by the government in response to the COVID-19 pandemic?
Tab 21	ZA6. Attitude to the pandemic(Which statement is closer to you?)
Tab 22	ZA7. Assessment of restrictions applied by the government (Restrictions and restrictions applied by the government are:)
Tab 23	D4A. If there was no obligation to cover the mouth and nose (e.g. with a mask) in a public place, would you cover them anyway?
Tab 24	KOR01rec. Have you been infected with the coronavirus?
Tab 25	KORR0rec. Has anyone else in your household living with you have suffered from the coronavirus (COVID-19) infection?
Tab 26	KOR02ABrec. Covid symptoms
Tab 27	Fit Index \ after getting sick of COVID-19
Tab 28	Have you had an inpatient appointment with a doctor in the last 12 months, i .e. since the outbreak of the pandemic?
Tab 29	LONELINESS INDEX (min. 0; max. 4)
Tab 30	ZS5. Do you feel loved and trusted?
Tab 31	SOCIAL DISTANCE INDEX (min. 3; max. 33)
Tab 32	RE1_2. During pandemic: Regardless of your affiliation with a particular religion or denomination, how would you describe your degree of religiosity?
Tab 33	K1_2. DURING THE LAST 2 MONTHS: To what extent are you generally stressed by the news from the media regarding the COVID-19 pandemic, eg about the number of cases, deaths, deaths of famous people?
Tab 34	ZA1_01. How much do you trust...Government
Tab 35	ZA1_05. How much do you trust...Scientists

## Sheet: Tab 1
	TOC
		Total Sample		Sample		Total Sample vs. Unvaccinated				Gender - Unvaccinated				Age- Unvaccinated												M01Drec. Place of residence- Unvaccinated						M04rec. Level of education - Unvaccinated						M04Arec. Parents education - Unvaccinated								Voivodship - Unvaccinated
		Total Sample		Unvaccinated		Total Sample		Unvaccinated		female		male		18-24		25-34		35-44		45-54		55-64		65 or more		above 100 thous.		less than 100 thous.		rural		basic vocational or lower		secondary or post-secondary		bachelor's degree or higher		basic vocational or lower		secondary or post-secondary		bachelor's degree or higher		no answer		Lower Silesia		Kuyavian-Pomeranian
		abs	%	abs	%	abs	%	abs	%	abs	%	abs	%	abs	%	abs	%	abs	%	abs	%	abs	%	abs	%	abs	%	abs	%	abs	%	abs	%	abs	%	abs	%	abs	%	abs	%	abs	%	abs	%	abs	%	abs	%
	Total Sample
	Total Sample	1000	100	885	100	1000	100	885	100	464	100	421	100	74	100	165	100	176	100	136	100	150	100	184	100	244	100	289	100	352	100	368	100	326	100	191	100	433	100	283	100	126	100	42	100	64	100	48	100
	Sample Size	1000	100	885	100	1000	100	885	100	464	100	421	100	74	100	165	100	176	100	136	100	150	100	184	100	244	100	289	100	352	100	368	100	326	100	191	100	433	100	283	100	126	100	42	100	64	100	48	100
	Project: Rise or fall? Short and long-term health and psychosocial trajectories of COVID-19 pandemics
	UwB & UmB Scientific Team
[truncated: 28 more columns]

## Sheet: Tab 2
	TOC
		Total Sample		Sample		Total Sample vs. Unvaccinated				Gender - Unvaccinated				Age- Unvaccinated												M01Drec. Place of residence- Unvaccinated						M04rec. Level of education - Unvaccinated						M04Arec. Parents education - Unvaccinated								Voivodship - Unvaccinated
		Total Sample		Unvaccinated		Total Sample		Unvaccinated		female		male		18-24		25-34		35-44		45-54		55-64		65 or more		above 100 thous.		less than 100 thous.		rural		basic vocational or lower		secondary or post-secondary		bachelor's degree or higher		basic vocational or lower		secondary or post-secondary		bachelor's degree or higher		no answer		Lower Silesia		Kuyavian-Pomeranian
		abs	%	abs	%	abs	%	abs	%	abs	%	abs	%	abs	%	abs	%	abs	%	abs	%	abs	%	abs	%	abs	%	abs	%	abs	%	abs	%	abs	%	abs	%	abs	%	abs	%	abs	%	abs	%	abs	%	abs	%
	Sample
	Unvaccinated	885	100	885	100	885	100	885	100	464	100	421	100	74	100	165	100	176	100	136	100	150	100	184	100	244	100	289	100	352	100	368	100	326	100	191	100	433	100	283	100	126	100	42	100	64	100	48	100
	Sample Size	885	100	885	100	885	100	885	100	464	100	421	100	74	100	165	100	176	100	136	100	150	100	184	100	244	100	289	100	352	100	368	100	326	100	191	100	433	100	283	100	126	100	42	100	64	100	48	100
	Project: Rise or fall? Short and long-term health and psychosocial trajectories of COVID-19 pandemics
	UwB & UmB Scientific Team
[truncated: 28 more columns]

## Sheet: Tab 3
	TOC
		Total Sample		Sample		Total Sample vs. Unvaccinated				Gender - Unvaccinated				Age- Unvaccinated												M01Drec. Place of residence- Unvaccinated						M04rec. Level of education - Unvaccinated						M04Arec. Parents education - Unvaccinated								Voivodship - Unvaccinated
		Total Sample		Unvaccinated		Total Sample		Unvaccinated		female		male		18-24		25-34		35-44		45-54		55-64		65 or more		above 100 thous.		less than 100 thous.		rural		basic vocational or lower		secondary or post-secondary		bachelor's degree or higher		basic vocational or lower		secondary or post-secondary		bachelor's degree or higher		no answer		Lower Silesia		Kuyavian-Pomeranian
		abs	%	abs	%	abs	%	abs	%	abs	%	abs	%	abs	%	abs	%	abs	%	abs	%	abs	%	abs	%	abs	%	abs	%	abs	%	abs	%	abs	%	abs	%	abs	%	abs	%	abs	%	abs	%	abs	%	abs	%
	Total Sample vs. Unvaccinated
	Total Sample	1000	100	885	100	1000	100	885	100	464	100	421	100	74	100	165	100	176	100	136	100	150	100	184	100	244	100	289	100	352	100	368	100	326	100	191	100	433	100	283	100	126	100	42	100	64	100	48	100
	Unvaccinated	885	88.5	885	100	885	88.5	885	100	464	100	421	100	74	100	165	100	176	100	136	100	150	100	184	100	244	100	289	100	352	100	368	100	326	100	191	100	433	100	283	100	126	100	42	100	64	100	48	100
	Sample Size	1000	100	885	100	1000	100	885	100	464	100	421	100	74	100	165	100	176	100	136	100	150	100	184	100	244	100	289	100	352	100	368	100	326	100	191	100	433	100	283	100	126	100	42	100	64	100	48	100
	Project: Rise or fall? Short and long-term health and psychosocial trajectories of COVID-19 pandemics
	UwB & UmB Scientific Team
[truncated: 28 more columns]

## Sheet: Tab 4
	TOC
		Total Sample		Sample		Total Sample vs. Unvaccinated				Gender - Unvaccinated				Age- Unvaccinated												M01Drec. Place of residence- Unvaccinated						M04rec. Level of education - Unvaccinated						M04Arec. Parents education - Unvaccinated								Voivodship - Unvaccinated
		Total Sample		Unvaccinated		Total Sample		Unvaccinated		female		male		18-24		25-34		35-44		45-54		55-64		65 or more		above 100 thous.		less than 100 thous.		rural		basic vocational or lower		secondary or post-secondary		bachelor's degree or higher		basic vocational or lower		secondary or post-secondary		bachelor's degree or higher		no answer		Lower Silesia		Kuyavian-Pomeranian
		abs	%	abs	%	abs	%	abs	%	abs	%	abs	%	abs	%	abs	%	abs	%	abs	%	abs	%	abs	%	abs	%	abs	%	abs	%	abs	%	abs	%	abs	%	abs	%	abs	%	abs	%	abs	%	abs	%	abs	%
	Age
	18-24	84	8.4	74	8.4	84	8.4	74	8.4	34	7.4	40	9.4	74	100	-	-	-	-	-	-	-	-	-	-	20	8.4	21	7.4	32	9.2	37	10.2	30	9.3	6	3.4	27	6.2	20	7.2	25	19.9	2	5	5	8	4	8.5
	25-34	182	18.2	165	18.6	182	18.2	165	18.6	82	17.6	83	19.7	-	-	165	100	-	-	-	-	-	-	-	-	42	17.4	41	14.2	81	23.1	80	21.8	53	16.2	32	16.6	87	20	50	17.8	16	12.6	12	28	7	11	6	11.9
	35-44	196	19.6	176	19.9	196	19.6	176	19.9	83	18	93	22	-	-	-	-	176	100	-	-	-	-	-	-	43	17.5	55	18.9	79	22.4	94	25.5	47	14.4	35	18.4	84	19.4	58	20.6	22	17.7	11	26.1	9	14	8	17.6
	45-54	153	15.3	136	15.4	153	15.3	136	15.4	67	14.4	69	16.4	-	-	-	-	-	-	136	100	-	-	-	-	38	15.7	39	13.5	59	16.6	78	21.2	35	10.7	23	12	67	15.5	50	17.5	17	13.5	2	4.8	19	30.1	12	24.3
	55-64	163	16.3	150	16.9	163	16.3	150	16.9	77	16.7	73	17.2	-	-	-	-	-	-	-	-	150	100	-	-	36	14.6	59	20.5	55	15.6	54	14.7	60	18.4	36	18.8	81	18.6	46	16.3	16	12.6	7	16.8	11	17.8	10	21.4
	65 or more	221	22.1	184	20.8	221	22.1	184	20.8	120	25.9	64	15.2	-	-	-	-	-	-	-	-	-	-	184	100	64	26.4	74	25.6	46	13.1	24	6.6	101	31	59	30.8	88	20.3	58	20.6	30	23.7	8	19.4	12	19.1	8	16.3
	Sample Size	1000	100	885	100	1000	100	885	100	464	100	421	100	74	100	165	100	176	100	136	100	150	100	184	100	244	100	289	100	352	100	368	100	326	100	191	100	433	100	283	100	126	100	42	100	64	100	48	100
	Project: Rise or fall? Short and long-term health and psychosocial trajectories of COVID-19 pandemics
	UwB & UmB Scientific Team
[truncated: 28 more columns]

## Sheet: Tab 5
	TOC
		Total Sample		Sample		Total Sample vs. Unvaccinated				Gender - Unvaccinated				Age- Unvaccinated												M01Drec. Place of residence- Unvaccinated						M04rec. Level of education - Unvaccinated						M04Arec. Parents education - Unvaccinated								Voivodship - Unvaccinated
		Total Sample		Unvaccinated		Total Sample		Unvaccinated		female		male		18-24		25-34		35-44		45-54		55-64		65 or more		above 100 thous.		less than 100 thous.		rural		basic vocational or lower		secondary or post-secondary		bachelor's degree or higher		basic vocational or lower		secondary or post-secondary		bachelor's degree or higher		no answer		Lower Silesia		Kuyavian-Pomeranian
		abs	%	abs	%	abs	%	abs	%	abs	%	abs	%	abs	%	abs	%	abs	%	abs	%	abs	%	abs	%	abs	%	abs	%	abs	%	abs	%	abs	%	abs	%	abs	%	abs	%	abs	%	abs	%	abs	%	abs	%
	Age vs. SEX
	Female 18-24	39	3.9	34	3.9	39	3.9	34	3.9	34	7.4	-	-	34	46.5	-	-	-	-	-	-	-	-	-	-	9	3.5	10	3.3	16	4.6	20	5.5	12	3.8	2	1.1	14	3.2	11	3.8	9	7.2	1	2.4	3	4.6	2	4
	Female 25-34	93	9.3	82	9.2	93	9.3	82	9.2	82	17.6	-	-	-	-	82	49.6	-	-	-	-	-	-	-	-	22	9.2	21	7.3	38	10.8	42	11.4	25	7.7	15	7.7	49	11.4	23	8	6	4.7	4	9.3	4	6.2	2	3.9
	Female 35-44	95	9.5	83	9.4	95	9.5	83	9.4	83	18	-	-	-	-	-	-	83	47.4	-	-	-	-	-	-	16	6.6	25	8.6	42	12	42	11.3	20	6.1	22	11.3	43	9.8	24	8.5	11	8.5	6	14.3	2	3.2	4	7.8
	Female 45-54	77	7.7	67	7.6	77	7.7	67	7.6	67	14.4	-	-	-	-	-	-	-	-	67	49.2	-	-	-	-	18	7.6	19	6.6	30	8.4	32	8.7	21	6.5	14	7.3	35	8.1	23	8	8	6.3	1	2.2	8	12.6	7	14.1
	Female 55-64	83	8.3	77	8.7	83	8.3	77	8.7	77	16.7	-	-	-	-	-	-	-	-	-	-	77	51.6	-	-	15	6.3	34	11.6	28	8	22	6.1	34	10.3	21	11.1	46	10.7	20	7.1	8	6.2	3	7.4	7	10.2	5	9.6
	Female 65 i więcej	135	13.5	120	13.6	135	13.5	120	13.6	120	25.9	-	-	-	-	-	-	-	-	-	-	-	-	120	65.2	50	20.4	42	14.4	29	8.2	10	2.8	73	22.4	37	19.2	55	12.8	43	15	17	13.4	5	12.1	5	8	6	12.4
	Male 18-24	45	4.5	40	4.5	45	4.5	40	4.5	-	-	40	9.4	40	53.5	-	-	-	-	-	-	-	-	-	-	12	4.9	12	4.1	16	4.6	17	4.7	18	5.5	4	2.3	13	3	10	3.4	16	12.7	1	2.6	2	3.4	2	4.5
	Male 25-34	89	8.9	83	9.4	89	8.9	83	9.4	-	-	83	19.7	-	-	83	50.4	-	-	-	-	-	-	-	-	20	8.2	20	6.9	43	12.3	38	10.4	28	8.5	17	8.9	38	8.7	28	9.8	10	7.8	8	18.6	3	4.8	4	8
	Male 35-44	101	10.1	93	10.5	101	10.1	93	10.5	-	-	93	22	-	-	-	-	93	52.6	-	-	-	-	-	-	26	10.8	30	10.3	36	10.3	52	14.1	27	8.3	14	7.1	42	9.6	34	12.1	12	9.2	5	11.8	7	10.8	5	9.8
	Male 45-54	76	7.6	69	7.8	76	7.6	69	7.8	-	-	69	16.4	-	-	-	-	-	-	69	50.8	-	-	-	-	20	8.2	20	6.9	29	8.3	46	12.6	14	4.2	9	4.7	32	7.3	27	9.5	9	7.2	1	2.6	11	17.5	5	10.1
	Male 55-64	80	8	73	8.2	80	8	73	8.2	-	-	73	17.2	-	-	-	-	-	-	-	-	73	48.4	-	-	20	8.4	26	8.8	27	7.6	32	8.6	26	8.1	15	7.6	34	7.9	26	9.2	8	6.4	4	9.3	5	7.6	6	11.7
	Male 65 i więcej	86	8.6	64	7.3	86	8.6	64	7.3	-	-	64	15.2	-	-	-	-	-	-	-	-	-	-	64	34.8	15	6	32	11.2	17	4.9	14	3.8	28	8.6	22	11.6	32	7.5	16	5.6	13	10.3	3	7.2	7	11.1	2	3.9
	Sample Size	1000	100	885	100	1000	100	885	100	464	100	421	100	74	100	165	100	176	100	136	100	150	100	184	100	244	100	289	100	352	100	368	100	326	100	191	100	433	100	283	100	126	100	42	100	64	100	48	100
	Project: Rise or fall? Short and long-term health and psychosocial trajectories of COVID-19 pandemics
	UwB & UmB Scientific Team
[truncated: 28 more columns]

## Sheet: Tab 6
	TOC
		Total Sample		Sample		Total Sample vs. Unvaccinated				Gender - Unvaccinated				Age- Unvaccinated												M01Drec. Place of residence- Unvaccinated						M04rec. Level of education - Unvaccinated						M04Arec. Parents education - Unvaccinated								Voivodship - Unvaccinated
		Total Sample		Unvaccinated		Total Sample		Unvaccinated		female		male		18-24		25-34		35-44		45-54		55-64		65 or more		above 100 thous.		less than 100 thous.		rural		basic vocational or lower		secondary or post-secondary		bachelor's degree or higher		basic vocational or lower		secondary or post-secondary		bachelor's degree or higher		no answer		Lower Silesia		Kuyavian-Pomeranian
		abs	%	abs	%	abs	%	abs	%	abs	%	abs	%	abs	%	abs	%	abs	%	abs	%	abs	%	abs	%	abs	%	abs	%	abs	%	abs	%	abs	%	abs	%	abs	%	abs	%	abs	%	abs	%	abs	%	abs	%
	Voivodship
	Lower Silesia	76	7.6	64	7.2	76	7.6	64	7.2	29	6.2	35	8.4	5	6.9	7	4.3	9	5.1	19	14.2	11	7.6	12	6.6	24	9.7	20	6.9	20	5.8	32	8.6	19	6	13	6.8	30	6.9	23	8.1	9	7.2	2	4.9	64	100	-	-
	Kuyavian-Pomeranian	55	5.5	48	5.4	55	5.5	48	5.4	25	5.4	23	5.5	4	5.5	6	3.4	8	4.8	12	8.6	10	6.8	8	4.2	13	5.4	14	5	20	5.8	20	5.3	20	6.1	9	4.5	23	5.3	18	6.5	3	2.3	4	8.9	-	-	48	100
	Lublin	65	6.5	57	6.5	65	6.5	57	6.5	27	5.8	30	7.2	4	5.7	11	6.7	15	8.5	9	6.8	10	6.4	8	4.4	11	4.4	23	8	23	6.6	18	5	17	5.3	22	11.3	26	6.1	20	7.1	6	4.7	5	11.8	-	-	-	-
	Lubusz	56	5.6	52	5.9	56	5.6	52	5.9	27	5.8	25	6	1	1.3	16	9.4	9	4.9	10	7.2	9	6.3	8	4.2	15	6.2	21	7.4	15	4.4	16	4.3	26	8.1	10	5.1	25	5.8	16	5.7	9	6.9	2	4.5	-	-	-	-
	Lodzkie	27	2.7	24	2.7	27	2.7	24	2.7	12	2.6	12	2.8	3	3.7	2	1.1	1	0.5	5	3.4	4	2.5	10	5.5	7	3	9	3.2	7	2.1	8	2.3	10	3.1	6	2.9	11	2.5	9	3.2	4	2.9	-	-	-	-	-	-
	Lesser Poland	87	8.7	74	8.4	87	8.7	74	8.4	43	9.3	31	7.4	7	9.9	15	9.2	13	7.3	12	9	11	7.6	15	8.3	29	11.7	12	4.2	34	9.6	33	9	23	7.1	18	9.5	32	7.4	26	9.2	12	9.7	4	9.5	-	-	-	-
	Masovia	138	13.8	129	14.6	138	13.8	129	14.6	64	13.8	65	15.5	14	18.6	22	13.3	30	16.9	13	9.2	18	11.9	33	18.1	38	15.7	29	10.2	62	17.5	49	13.2	52	15.8	29	15.2	58	13.4	34	11.9	33	26.4	4	9.9	-	-	-	-
	Opole	27	2.7	19	2.1	27	2.7	19	2.1	10	2.2	9	2	1	1.2	4	2.3	2	1.1	3	2.1	6	3.7	4	2.1	2	0.8	11	3.9	6	1.6	8	2.1	9	2.8	2	1	12	2.8	6	2	-	-	1	2.3	-	-	-	-
	Subcarpathia	56	5.6	51	5.8	56	5.6	51	5.8	26	5.6	25	6	4	5.8	10	6.3	11	6.4	10	7.1	10	7	5	2.7	5	1.9	21	7.3	25	7.2	21	5.6	19	5.7	12	6.1	24	5.5	17	6	7	5.6	3	6.7	-	-	-	-
	Podlasie	31	3.1	27	3.1	31	3.1	27	3.1	19	4	9	2.1	3	4	4	2.3	8	4.4	6	4.4	2	1.3	5	2.7	7	2.8	13	4.4	8	2.3	14	3.8	9	2.9	4	2.1	13	3	11	3.8	2	1.5	2	4.5	-	-	-	-
	Pomerania	59	5.9	51	5.7	59	5.9	51	5.7	29	6.3	22	5.1	2	2.9	6	3.8	14	8.2	7	5.3	9	6.1	12	6.3	18	7.5	14	4.7	19	5.4	25	6.9	17	5.2	8	4.4	29	6.7	11	4	8	6.6	2	5.1	-	-	-	-
	Silesia	118	11.8	107	12.1	118	11.8	107	12.1	49	10.5	59	13.9	8	10.2	23	13.8	18	10.5	13	9.6	24	15.9	22	11.8	29	12	33	11.3	46	12.9	59	15.9	39	12	10	5.1	59	13.5	31	11.1	8	6	10	23.1	-	-	-	-
	Świętokrzyskie	33	3.3	27	3.1	33	3.3	27	3.1	15	3.2	12	2.9	4	5.4	9	5.4	5	2.8	-	-	2	1.3	7	3.9	7	2.8	10	3.5	10	2.9	7	2	10	3	10	5.3	9	2.1	14	4.9	4	3.2	-	-	-	-	-	-
	Warmia-Masuria	37	3.7	36	4	37	3.7	36	4	18	3.8	18	4.2	5	6.9	9	5.4	7	3.8	3	2.2	4	2.6	8	4.3	8	3.2	14	4.8	14	4	20	5.4	9	2.7	7	3.7	17	3.9	13	4.5	4	3.1	2	4.7	-	-	-	-
	Greater Poland	90	9	81	9.1	90	9	81	9.1	49	10.5	32	7.5	6	8.1	13	7.6	16	8.9	13	9.5	12	8.2	21	11.4	20	8.3	28	9.5	33	9.3	29	7.9	34	10.3	18	9.4	51	11.8	18	6.5	11	8.7	-	-	-	-	-	-
	West Pomerania	45	4.5	38	4.3	45	4.5	38	4.3	23	5	15	3.5	3	3.8	9	5.6	10	5.8	2	1.4	7	4.9	6	3.5	11	4.5	17	5.7	10	2.9	10	2.8	13	4	15	7.7	14	3.2	16	5.5	6	5.1	2	4.3	-	-	-	-
	Sample Size	1000	100	885	100	1000	100	885	100	464	100	421	100	74	100	165	100	176	100	136	100	150	100	184	100	244	100	289	100	352	100	368	100	326	100	191	100	433	100	283	100	126	100	42	100	64	100	48	100
	Project: Rise or fall? Short and long-term health and psychosocial trajectories of COVID-19 pandemics
	UwB & UmB Scientific Team
[truncated: 28 more columns]

## Sheet: Tab 7
	TOC
		Total Sample		Sample		Total Sample vs. Unvaccinated				Gender - Unvaccinated				Age- Unvaccinated												M01Drec. Place of residence- Unvaccinated						M04rec. Level of education - Unvaccinated						M04Arec. Parents education - Unvaccinated								Voivodship - Unvaccinated
		Total Sample		Unvaccinated		Total Sample		Unvaccinated		female		male		18-24		25-34		35-44		45-54		55-64		65 or more		above 100 thous.		less than 100 thous.		rural		basic vocational or lower		secondary or post-secondary		bachelor's degree or higher		basic vocational or lower		secondary or post-secondary		bachelor's degree or higher		no answer		Lower Silesia		Kuyavian-Pomeranian
		abs	%	abs	%	abs	%	abs	%	abs	%	abs	%	abs	%	abs	%	abs	%	abs	%	abs	%	abs	%	abs	%	abs	%	abs	%	abs	%	abs	%	abs	%	abs	%	abs	%	abs	%	abs	%	abs	%	abs	%
	M01Drec. Place of residence
	above 100 thous.	286	28.6	244	27.5	286	28.6	244	27.5	131	28.2	113	26.9	20	27.5	42	25.8	43	24.2	38	28.2	36	23.8	64	34.9	244	100	-	-	-	-	85	23.2	79	24.1	80	41.8	95	22	83	29.3	52	40.9	14	33	24	36.9	13	27.6
	less than 100 thous.	324	32.4	289	32.7	324	32.4	289	32.7	150	32.3	139	33.1	21	28.9	41	24.9	55	31	39	28.7	59	39.5	74	40.2	-	-	289	100	-	-	95	25.8	126	38.8	68	35.4	141	32.6	94	33.3	42	33.1	12	28.1	20	31.3	14	30
	rural	390	39	352	39.8	390	39	352	39.8	183	39.5	169	40	32	43.6	81	49.4	79	44.8	59	43.1	55	36.7	46	25	-	-	-	-	352	100	187	50.9	121	37.2	44	22.8	197	45.4	106	37.4	33	26	16	38.9	20	31.8	20	42.4
	Sample Size	1000	100	885	100	1000	100	885	100	464	100	421	100	74	100	165	100	176	100	136	100	150	100	184	100	244	100	289	100	352	100	368	100	326	100	191	100	433	100	283	100	126	100	42	100	64	100	48	100
	Project: Rise or fall? Short and long-term health and psychosocial trajectories of COVID-19 pandemics
	UwB & UmB Scientific Team
[truncated: 28 more columns]

## Sheet: Tab 8
	TOC
		Total Sample		Sample		Total Sample vs. Unvaccinated				Gender - Unvaccinated				Age- Unvaccinated												M01Drec. Place of residence- Unvaccinated						M04rec. Level of education - Unvaccinated						M04Arec. Parents education - Unvaccinated								Voivodship - Unvaccinated
		Total Sample		Unvaccinated		Total Sample		Unvaccinated		female		male		18-24		25-34		35-44		45-54		55-64		65 or more		above 100 thous.		less than 100 thous.		rural		basic vocational or lower		secondary or post-secondary		bachelor's degree or higher		basic vocational or lower		secondary or post-secondary		bachelor's degree or higher		no answer		Lower Silesia		Kuyavian-Pomeranian
		abs	%	abs	%	abs	%	abs	%	abs	%	abs	%	abs	%	abs	%	abs	%	abs	%	abs	%	abs	%	abs	%	abs	%	abs	%	abs	%	abs	%	abs	%	abs	%	abs	%	abs	%	abs	%	abs	%	abs	%
	Gender
	female	523	52.3	464	52.4	523	52.3	464	52.4	464	100	-	-	34	46.5	82	49.6	83	47.4	67	49.2	77	51.6	120	65.2	131	53.6	150	51.8	183	52.1	168	45.8	185	56.8	110	57.7	243	56	143	50.3	58	46.4	20	47.9	29	44.8	25	51.9
	male	477	47.7	421	47.6	477	47.7	421	47.6	-	-	421	100	40	53.5	83	50.4	93	52.6	69	50.8	73	48.4	64	34.8	113	46.4	139	48.2	169	47.9	199	54.2	141	43.2	81	42.3	191	44	141	49.7	68	53.6	22	52.1	35	55.2	23	48.1
	Sample Size	1000	100	885	100	1000	100	885	100	464	100	421	100	74	100	165	100	176	100	136	100	150	100	184	100	244	100	289	100	352	100	368	100	326	100	191	100	433	100	283	100	126	100	42	100	64	100	48	100
	Project: Rise or fall? Short and long-term health and psychosocial trajectories of COVID-19 pandemics
	UwB & UmB Scientific Team
[truncated: 28 more columns]

## Sheet: Tab 9
	TOC
		Total Sample		Sample		Total Sample vs. Unvaccinated				Gender - Unvaccinated				Age- Unvaccinated												M01Drec. Place of residence- Unvaccinated						M04rec. Level of education - Unvaccinated						M04Arec. Parents education - Unvaccinated								Voivodship - Unvaccinated
		Total Sample		Unvaccinated		Total Sample		Unvaccinated		female		male		18-24		25-34		35-44		45-54		55-64		65 or more		above 100 thous.		less than 100 thous.		rural		basic vocational or lower		secondary or post-secondary		bachelor's degree or higher		basic vocational or lower		secondary or post-secondary		bachelor's degree or higher		no answer		Lower Silesia		Kuyavian-Pomeranian
		abs	%	abs	%	abs	%	abs	%	abs	%	abs	%	abs	%	abs	%	abs	%	abs	%	abs	%	abs	%	abs	%	abs	%	abs	%	abs	%	abs	%	abs	%	abs	%	abs	%	abs	%	abs	%	abs	%	abs	%
	M04rec. Level of education
	basic vocational or lower	403	40.3	368	41.5	403	40.3	368	41.5	168	36.3	199	47.3	37	50.4	80	48.6	94	53.2	78	57.5	54	36	24	13.2	85	35	95	32.8	187	53.2	368	100	-	-	-	-	240	55.3	81	28.7	20	15.7	27	63	32	49.4	20	40.7
	secondary or post-secondary	351	35.1	326	36.9	351	35.1	326	36.9	185	40	141	33.5	30	41	53	32.1	47	26.7	35	25.6	60	40.1	101	54.8	79	32.2	126	43.7	121	34.5	-	-	326	100	-	-	145	33.5	138	48.8	31	24.5	12	27.8	19	30.3	20	41.2
	bachelor's degree or higher	246	24.6	191	21.6	246	24.6	191	21.6	110	23.8	81	19.2	6	8.6	32	19.3	35	20.1	23	16.9	36	23.9	59	32	80	32.8	68	23.4	44	12.4	-	-	-	-	191	100	48	11.1	64	22.5	75	59.7	4	9.2	13	20.3	9	18
	Sample Size	1000	100	885	100	1000	100	885	100	464	100	421	100	74	100	165	100	176	100	136	100	150	100	184	100	244	100	289	100	352	100	368	100	326	100	191	100	433	100	283	100	126	100	42	100	64	100	48	100
	Project: Rise or fall? Short and long-term health and psychosocial trajectories of COVID-19 pandemics
	UwB & UmB Scientific Team
[truncated: 28 more columns]

[truncated: 26 more sheets: Tab 10, Tab 11, Tab 12, Tab 13, Tab 14, Tab 15, Tab 16, Tab 17, Tab 18, Tab 19, Tab 20, Tab 21, Tab 22, Tab 23, Tab 24, Tab 25, Tab 26, Tab 27, Tab 28, Tab 29 …]
